# Supplementary material for: Sodium Ferrous Citrate and 5-Aminolevulinic Acid Exert a Therapeutic Effect on Endotoxin-Induced Uveitis in Rats
Source: Int J Mol Sci. 2023 Aug 31;24(17):13525. doi: 10.3390/ijms241713525 (PMC10487957; doi:10.3390/ijms241713525)
Supplement: Supplementary file 1 [file ijms-24-13525-s001.zip]

Archive with 1 entries (1 files):
- ijms-2543555-supplementary.pdf
